# Supplementary material for: SNPnexus: assessing the functional relevance of genetic variation to facilitate the promise of precision medicine
Source: Nucleic Acids Res. 2018 May 11;46(Web Server issue):W109–13. doi: 10.1093/nar/gky399 (PMC6030955; doi:10.1093/nar/gky399)
Supplement: Supplementary Data [file gky399_supplemental_files.xlsx]

## Sheet: Table S1
Table S1: Available Annotation Categories and Features in SNPnexus
		Genome Assembly
Annotation Category	Features	NCBI36/hg18	GRCh37/hg19	GRCh38/hg38
Gene annotation	RefSeq	✓	✓	✓
	Ensembl	✓	✓	✓
	UCSC	✓	✓	✓
	CCDS	✓	✓	✓
	VEGA	✓	✓
	AceView	✓	✓
	H-Invitational 7.0	✓	✓
Protein consequence	SIFT		✓	✓
	PolyPhen		✓	✓
Population data	HapMap	✓	✓
	1000 Genomes		✓	✓
Regulatory elements	miRNA	✓	✓	✓
	CpG Islands	✓	✓	✓
	First-Exon and Promoter	✓
	miRNA Target Sites	✓	✓	✓
	small RNAs	✓	✓	✓
	Conserved Transcription Factor Binding Sites (TFBS)	✓	✓
	Vista HMR-Conserved Non-coding Human Enhancers	✓	✓
	Regulatory region: ENCODE		✓	✓
	Regulatory region: Roadmap Epigenomics		✓	✓
	Regulatory region: Ensembl Regulatory Build		✓	✓
Conservation	Vertebrate Alignment and Conservation (PHAST)	✓	✓	✓
	Genomic Evolutionary Rate Profiling (GERP++)	✓	✓
Phenotype & disease association	Genetic Association of Complex Diseases and Disorders (GAD)	✓	✓
	ClinVar Database		✓	✓
	Catalogue of Somatic Mutations in Cancer (COSMIC)	✓	✓	✓
	NHGRI Catalogue of Published Genome-Wide Association Studies	✓	✓	✓
Non-coding scoring	CADD - Combined Annotation Dependent Depletion		✓
	fitCons - Fitness Consequences of Functional Annotation		✓
	EIGEN - Unsupervised Spectral Approach Integrating Functional Annotation		✓
	FATHMM - Functional Analysis through Hidden Markov Models		✓
	GWAVA - Genome Wide Annotation of VAriants		✓
	DeepSEA - Chromatin Effects of Sequence Alterations		✓
	FunSeq2		✓
	ReMM - Regulatory Mendelian mutation		✓
Structural variations	Copy Number Variations (CNV)	✓	✓	✓
	Inversion	✓	✓	✓
	Complex	✓	✓	✓
	Tandem Duplication			✓
	Novel Sequence Insertion			✓
	Mobile Element Insertion			✓
	Sequence Alteration			✓
Immunotherapeutic applications	Neo-Epitopes Prediction (MuPeXI, NetTepi, MHCflurry)			✓

## Sheet: Table S2
Table S2: Noncoding Variant Scoring Methods
Method	Predicted effect	Score range	Note
CADD	Benign to Pathogenic	[1, 99]	Score above 10 is considered for potentially pathogenic variants.
fitCons	Non-functional to Functional	[0, 1]	Higher scores indicating more potential for interesting genomic function.
EIGEN	Non-functional to Functional	[-5, 40]	With median score of ~0, higher scores indicating more likely to be functional.
EIGEN-PC		[-5, 100]	With median score of ~0, higher scores indicating more likely to be functional.
FATHMM	Deleterious to Neutral/Benign	[0, 1]	Scores above 0.5 are predicted to be deleterious. Scores close to the extremes (0 or 1) yield the highest accuracy.
GWAVA	Non-functional to Functional	[0, 1]	Higher scores indicating more likely to be functional.
DeepSEA	Functional to Non-functional	[0, 1]	Lower scores indicating higher likelihood of functional significance.
FunSeq2	Non-functional to Functional	[0, 6]	Higher scores indicating more likely to be functional.
ReMM	Non-deleterious to Deleterious	[0, 1]	Higher scores indicating higher prediction of deleteriousness.

## Sheet: Table S3
Table S3: Sources of Primary Annotation Datasets in SNPnexus
		Genome Assembly
Annotation Category	Features	NCBI36/hg18	GRCh37/hg19	GRCh38/hg38
Gene annotation	RefSeq	http://hgdownload.cse.ucsc.edu/goldenPath/hg18/database/	http://hgdownload.cse.ucsc.edu/goldenPath/hg19/database/	http://hgdownload.cse.ucsc.edu/goldenPath/hg38/database/
	Ensembl	ftp://ftp.ensembl.org/pub/release-54/mysql/ensembl_mart_54/	ftp://ftp.ensembl.org/pub/release-74/mysql/ensembl_mart_74/	ftp://ftp.ensembl.org/pub/release-90/mysql/ensembl_mart_90/
	UCSC	http://hgdownload.cse.ucsc.edu/goldenPath/hg18/database/	http://hgdownload.cse.ucsc.edu/goldenPath/hg19/database/	http://hgdownload.cse.ucsc.edu/goldenPath/hg38/database/
	CCDS	http://hgdownload.cse.ucsc.edu/goldenPath/hg18/database/	http://hgdownload.cse.ucsc.edu/goldenPath/hg19/database/	http://hgdownload.cse.ucsc.edu/goldenPath/hg38/database/
	VEGA	http://hgdownload.cse.ucsc.edu/goldenPath/hg18/database/	http://hgdownload.cse.ucsc.edu/goldenPath/hg19/database/
	AceView	http://hgdownload.cse.ucsc.edu/goldenPath/hg18/database/	http://hgdownload.cse.ucsc.edu/goldenPath/hg19/database/
	H-Invitational 7.0		http://hgdownload.cse.ucsc.edu/goldenPath/hg19/database/
Protein consequence	SIFT		ftp://ftp.jcvi.org/pub/data/sift/Human_db_37_ensembl_63/	ftp://ftp.ensembl.org/pub/release-90/mysql/snp_mart_90/
	PolyPhen		http://genetics.bwh.harvard.edu/pph2/dokuwiki/downloads	ftp://ftp.ensembl.org/pub/release-90/mysql/snp_mart_90/
Population data	HapMap	http://hgdownload.cse.ucsc.edu/goldenPath/hg18/database/	http://hgdownload.cse.ucsc.edu/goldenPath/hg19/database/
	1000 Genomes		ftp://ftp.1000genomes.ebi.ac.uk/vol1/ftp/release/20130502/supporting/GRCh38_positions/
	ExAC		ftp://ftp.broadinstitute.org/pub/ExAC_release/release1/
Regulatory elements	miRNA	ftp://mirbase.org/pub/mirbase/20/genomes/		ftp://mirbase.org/pub/mirbase/21/genomes/
	CpG Islands	http://hgdownload.cse.ucsc.edu/goldenPath/hg18/database/	http://hgdownload.cse.ucsc.edu/goldenPath/hg19/database/	http://hgdownload.cse.ucsc.edu/goldenPath/hg38/database/
	First-Exon and Promoter	http://hgdownload.cse.ucsc.edu/goldenPath/hg18/database/
	miRNA Target Sites	http://hgdownload.cse.ucsc.edu/goldenPath/hg18/database/	http://hgdownload.cse.ucsc.edu/goldenPath/hg19/database/	ftp://ftp.ensembl.org/pub/release-90/mysql/regulation_mart_90/
	small RNAs	http://hgdownload.cse.ucsc.edu/goldenPath/hg18/database/	http://hgdownload.cse.ucsc.edu/goldenPath/hg19/database/	http://hgdownload.cse.ucsc.edu/goldenPath/hg38/database/
	Conserved Transcription Factor Binding Sites (TFBS)	http://hgdownload.cse.ucsc.edu/goldenPath/hg18/database/	http://hgdownload.cse.ucsc.edu/goldenPath/hg19/database/
	Vista HMR-Conserved Non-coding Human Enhancers	http://hgdownload.cse.ucsc.edu/goldenPath/hg18/database/	http://hgdownload.cse.ucsc.edu/goldenPath/hg19/database/
	Regulatory region: ENCODE		ftp://ftp.ensembl.org/pub/release-74/mysql/regulation_mart_74/	ftp://ftp.ensembl.org/pub/release-90/mysql/regulation_mart_90/
	Regulatory region: Roadmap Epigenomics		ftp://ftp.ensembl.org/pub/release-74/mysql/regulation_mart_74/	ftp://ftp.ensembl.org/pub/release-90/mysql/regulation_mart_90/
	Regulatory region: Ensembl Regulatory Build		ftp://ftp.ensembl.org/pub/release-74/mysql/regulation_mart_74/	ftp://ftp.ensembl.org/pub/release-90/mysql/regulation_mart_90/
Conservation	Vertebrate Alignment and Conservation (PHAST)	http://hgdownload.cse.ucsc.edu/goldenPath/hg18/database/	http://hgdownload.cse.ucsc.edu/goldenPath/hg19/database/	http://hgdownload.cse.ucsc.edu/goldenPath/hg38/database/
	Genomic Evolutionary Rate Profiling (GERP++)	http://mendel.stanford.edu/SidowLab/downloads/gerp/
Phenotype & disease association	Genetic Association of Complex Diseases and Disorders (GAD)	http://hgdownload.cse.ucsc.edu/goldenPath/hg18/database/	https://geneticassociationdb.nih.gov/
	ClinVar Database		ftp://ftp.ncbi.nlm.nih.gov/pub/clinvar/vcf_GRCh37/archive_2.0/	ftp://ftp.ncbi.nlm.nih.gov/pub/clinvar/vcf_GRCh38/archive_2.0/
	Catalogue of Somatic Mutations in Cancer (COSMIC)	sftp://sftp-cancer.sanger.ac.uk/cosmic/Archive/cosmic/v68	sftp://sftp-cancer.sanger.ac.uk/cosmic/Archive/cosmic/v68	sftp://sftp-cancer.sanger.ac.uk/cosmic/grch38/cosmic/v82
	NHGRI Catalogue of Published Genome-Wide Association Studies	http://hgdownload.cse.ucsc.edu/goldenPath/hg18/database/	http://hgdownload.cse.ucsc.edu/goldenPath/hg19/database/	http://hgdownload.cse.ucsc.edu/goldenPath/hg38/database/
Non-coding scoring	CADD - Combined Annotation Dependent Depletion		http://cadd.gs.washington.edu/download
	fitCons - Fitness Consequences of Functional Annotation		http://compgen.cshl.edu/fitCons/0downloads/tracks/V1.01/i6/scores/
	EIGEN - Unsupervised Spectral Approach Integrating Functional Annotation		https://xioniti01.u.hpc.mssm.edu/v1.0/EIGEN/
	FATHMM - Functional Analysis through Hidden Markov Models		http://fathmm.biocompute.org.uk/database/
	GWAVA - Genome Wide Annotation of VAriants		ftp://ftp.sanger.ac.uk/pub/resources/software/gwava/v1.0/VEP_plugin/
	DeepSEA - Chromatin Effects of Sequence Alterations		http://deepsea.princeton.edu/help/
	FunSeq2		http://funseq2.gersteinlab.org/downloads
	ReMM - Regulatory Mendelian mutation		https://charite.github.io/software-remm-score.html#download
Structural variations		http://hgdownload.cse.ucsc.edu/goldenPath/hg18/database/	http://hgdownload.cse.ucsc.edu/goldenPath/hg19/database/	http://hgdownload.cse.ucsc.edu/goldenPath/hg38/database/
Immunotherapeutic applications	MuPeXI			https://github.com/ambj/MuPeXI
	NetTepi			http://www.cbs.dtu.dk/cgi-bin/nph-sw_request?netTepi
	MHCflurry			https://github.com/openvax/mhcflurry
